# Supplementary material for: The Remarkable and Selective In Vitro Cytotoxicity of Synthesized Bola-Amphiphilic Nanovesicles on Etoposide-Sensitive and -Resistant Neuroblastoma Cells
Source: Nanomaterials (Basel). 2024 Sep 16;14(18):1505. doi: 10.3390/nano14181505 (PMC11434613; doi:10.3390/nano14181505)
Supplement: Supplementary file 1 [file nanomaterials-14-01505-s001.zip]

Archive with 1 entries (1 files):
- nanomaterials-3158297-supplementary.pdf
